# Supplementary material for: Structural Modulation and Binding of HLA-DQ8 by Cysteine-to-Serine Mutated Insulin Peptide: Insights from Molecular Dynamics Simulations
Source: Int J Mol Sci. 2026 May 27;27(11):4846. doi: 10.3390/ijms27114846 (PMC13256993; doi:10.3390/ijms27114846)
Supplement: Supplementary file 1 [file ijms-27-04846-s001.zip]

Archive with 4 entries (4 files):
- Supplementary Figure S1.pdf
- Supplementary Figure S2.pdf
- Supplementary Videos.pptx
- Supplementray figure Legends.pdf
